# Supplementary material for: Denoising and iterative phase recovery reveal low-occupancy populations in protein crystals
Source: Commun Biol. 2025 Nov 24;8:1649. doi: 10.1038/s42003-025-09031-6 (PMC12644873; doi:10.1038/s42003-025-09031-6)
Supplement: Supplementary file 4 — Supplementary Data 1 [file 42003_2025_9031_MOESM4_ESM.xlsx]

## Sheet: Maps Data
d_squared_bin_center	Fprime_calc_minus_Fcalc	lambda_0.0	lambda_0.008	lambda_0.020
0.00434595	92.6751	34.9941	136.675	110.61
0.00803085	129.193	37.2477	103.308	69.6557
0.0117157	110.048	28.3555	70.9053	39.9584
0.0154007	62.9672	31.3325	75.4322	34.5814
0.0190856	85.7538	33.8414	73.8798	29.0266
0.0227705	57.248	54.09	91.0035	29.1908
0.0264554	55.7901	37.0454	65.2063	17.3033
0.0301403	46.4479	34.0273	46.1163	10.5774
0.0338252	49.3254	39.5129	44.9032	8.24542
0.0375101	30.3138	37.1281	39.3412	5.97568
0.041195	35.2194	42.6837	41.3061	4.97395
0.0448799	27.7784	34.1542	29.1367	3.43847
0.0485648	20.3466	31.0394	24.8409	2.46882
0.0522497	21.9255	28.4211	19.4208	1.71377
0.0559346	22.0468	37.5237	24.2739	1.71681
0.0596195	15.4087	37.6408	21.4351	1.3515
0.0633044	19.3809	32.6172	20.1463	1.2174
0.0669893	14.5883	35.3336	19.4919	0.960118
0.0706742	14.2279	35.3689	18.4564	0.845683
0.0743591	12.5055	33.1347	16.0454	0.688612
0.078044	12.9963	47.4829	20.9327	0.722358
0.0817289	12.9887	35.4445	14.6065	0.484641
0.0854138	11.0969	38.8998	15.6804	0.495486
0.0890987	9.83998	39.5665	15.7586	0.432675
0.0927836	11.8681	34.1019	12.1002	0.346501
0.0964685	9.81877	39.2144	13.8341	0.36723
0.100153	9.63452	36.662	12.2598	0.296104
0.103838	8.12812	37.3845	12.3164	0.301416
0.107523	7.7084	39.6901	11.7793	0.240238
0.111208	8.61776	32.6336	10.2852	0.223362
0.114893	6.94293	43.5092	11.2688	0.218846
0.118578	8.62859	36.8333	9.88705	0.184236
0.122263	6.81401	38.3247	10.23	0.206716
0.125948	6.60864	32.047	8.55598	0.17293
0.129633	7.26919	35.4797	8.80272	0.144571
0.133317	5.32687	31.8617	7.87075	0.133593
0.137002	5.96354	40.3687	8.87683	0.155688
0.140687	5.5593	35.3697	7.35594	0.117602
0.144372	5.02044	39.2872	7.76605	0.115865
0.148057	5.28361	37.7046	7.43827	0.122903
0.151742	5.57033	30.8039	6.14918	0.116132
0.155427	5.2968	38.5972	6.87309	0.103787
0.159112	5.02401	38.1589	6.9996	0.096523
0.162797	5.0466	40.0681	6.26888	0.102443
0.166482	4.28496	35.4105	5.9349	0.0878437
0.170167	5.01092	39.9101	6.15929	0.0849478
0.173851	4.53553	39.557	6.10085	0.0860274
0.177536	4.18495	29.6597	4.46773	0.0712684
0.181221	4.31763	35.3894	5.43406	0.076102
0.184906	3.34818	36.1084	4.73632	0.0754978
0.188591	3.33404	38.3452	5.02348	0.0710287
0.192276	3.47946	34.8994	4.34341	0.0513288
0.195961	3.6083	37.3619	4.70919	0.0620076
0.199646	3.40138	34.4507	4.09549	0.0676434
0.203331	2.71642	34.9472	3.95249	0.0581666
0.207016	2.5558	33.9401	3.85678	0.0436148
0.2107	2.67699	32.0476	3.57229	0.0436829
0.214385	2.481	33.9946	3.61244	0.0594518
0.21807	2.4402	35.7767	3.55151	0.0498283
0.221755	2.47006	32.7104	3.29328	0.0475078
0.22544	2.37734	31.8914	2.9936	0.0351877
0.229125	2.35791	29.9393	2.85878	0.0340198
0.23281	1.99353	31.1372	3.05771	0.0543886
0.236495	1.94998	33.7789	2.96577	0.0432621
0.24018	1.8504	35.7951	3.13341	0.0433279
0.243865	1.89826	32.1018	2.61919	0.0279223
0.247549	1.57966	32.7662	2.605	0.0292291
0.251234	1.93192	28.9652	2.39968	0.0415887
0.254919	1.69394	32.4127	2.44731	0.0355796
0.258604	1.28377	29.8789	2.31111	0.0341266
0.262289	1.36132	29.1538	2.08069	0.0276984
0.265974	1.36135	33.9143	2.31333	0.0282894
0.269659	1.17545	29.8646	2.04704	0.0286714
0.273344	1.08698	31.1469	2.09856	0.0309969
0.277029	1.12376	29.8324	1.91117	0.0260787
0.280714	1.13968	31.0762	2.00484	0.0343324
0.284398	1.05852	30.8561	1.8836	0.0209407
0.288083	0.762471	30.0529	1.75335	0.0170061
0.291768	0.998037	28.9392	1.77915	0.0317261
0.295453	0.858618	32.007	1.92948	0.0339213
0.299138	0.920054	27.044	1.60584	0.0216805
0.302823	1.02174	30.6221	1.75229	0.0184482
0.306508	0.822892	31.9797	1.54878	0.0155655
0.310193	0.764565	29.2588	1.53768	0.0246253
0.313878	0.656632	32.1479	1.64248	0.0258255
0.317563	0.623664	30.216	1.53798	0.0211355
0.321247	0.67113	28.7191	1.36092	0.0195423
0.324932	0.68516	30.5448	1.33007	0.0158033
0.328617	0.665894	33.0008	1.60399	0.018022
0.332302	0.695709	28.6845	1.42324	0.0207429
0.335987	0.62731	29.7778	1.32667	0.022075
0.339672	0.542022	27.7127	1.27778	0.0218631
0.343357	0.490363	28.5678	1.25914	0.0164436
0.347042	0.503417	29.7896	1.18419	0.0134133
0.350727	0.49479	27.4419	1.15442	0.0134541
0.354412	0.512682	26.2493	1.08317	0.0146925
0.358096	0.472555	30.7877	1.18543	0.0224848
0.361781	0.449497	27.9765	1.06203	0.0146274
0.365466	0.453463	28.2565	1.04156	0.0157386

## Sheet: Image Data
Spatial_Frequency_pixels^-2	Power_Original	Power_Noisy	Power_Low $\lambda$	Power_High $\lambda$
1	1.68143e+14	1.68722e+14	1.68678e+14	1.68337e+14
4	4.19906e+13	4.17479e+13	4.17258e+13	4.15059e+13
9	2.12024e+13	2.11743e+13	2.1135e+13	2.0832e+13
16	1.8669e+13	1.83884e+13	1.83168e+13	1.78034e+13
25	8.63539e+12	8.53533e+12	8.49091e+12	8.13617e+12
36	7.17205e+12	7.10432e+12	7.05181e+12	6.60978e+12
49	4.41626e+12	4.29343e+12	4.25123e+12	3.91572e+12
64	4.38905e+12	4.46653e+12	4.41174e+12	3.95561e+12
81	3.60662e+12	3.671e+12	3.60336e+12	3.13972e+12
100	2.48083e+12	2.35163e+12	2.30401e+12	1.93923e+12
121	2.188e+12	2.14474e+12	2.08401e+12	1.66754e+12
144	2.78361e+12	2.75755e+12	2.67596e+12	2.07005e+12
169	2.12772e+12	2.04377e+12	1.97355e+12	1.46926e+12
196	1.88942e+12	1.99797e+12	1.90105e+12	1.30911e+12
225	1.43222e+12	1.54151e+12	1.45868e+12	1.01989e+12
256	1.07201e+12	1.05791e+12	1.00874e+12	6.78093e+11
289	1.23252e+12	1.29795e+12	1.21287e+12	7.13968e+11
324	1.12327e+12	1.16332e+12	1.08576e+12	6.53286e+11
361	1.15508e+12	1.2695e+12	1.16775e+12	6.23767e+11
400	1.40397e+12	1.45303e+12	1.34023e+12	6.77705e+11
441	9.31868e+11	9.33258e+11	8.36172e+11	3.86483e+11
484	9.23368e+11	1.06227e+12	9.49176e+11	4.21698e+11
529	9.20771e+11	9.78018e+11	8.65007e+11	3.63874e+11
576	7.58472e+11	9.03443e+11	7.76522e+11	3.06871e+11
625	6.13443e+11	6.58256e+11	5.66187e+11	2.12511e+11
676	6.86488e+11	7.36922e+11	6.46908e+11	2.36242e+11
729	7.12333e+11	7.97331e+11	6.69235e+11	2.15195e+11
784	6.37985e+11	7.9084e+11	6.4492e+11	1.78042e+11
841	6.57823e+11	7.56609e+11	6.10168e+11	1.79225e+11
900	5.05949e+11	5.56688e+11	4.45731e+11	1.19532e+11
961	5.87667e+11	7.61025e+11	5.95897e+11	1.55727e+11
1024	5.21706e+11	6.32847e+11	4.9504e+11	1.1509e+11
1089	4.82842e+11	5.84527e+11	4.36024e+11	9.89508e+10
1156	5.20693e+11	7.09042e+11	5.28803e+11	1.02233e+11
1225	4.60448e+11	6.06811e+11	4.51258e+11	8.34602e+10
1296	5.09314e+11	6.32845e+11	4.59269e+11	8.49393e+10
1369	3.67047e+11	4.78453e+11	3.35924e+11	6.21669e+10
1444	4.02717e+11	5.03903e+11	3.59739e+11	6.20317e+10
1521	3.77822e+11	5.42438e+11	3.66206e+11	5.93083e+10
1600	4.08132e+11	5.92944e+11	3.94414e+11	5.83554e+10
1681	4.31016e+11	6.24968e+11	4.01453e+11	5.09493e+10
1764	3.78591e+11	5.29468e+11	3.30734e+11	4.56431e+10
1849	4.37924e+11	5.63887e+11	3.61406e+11	4.71486e+10
1936	3.64263e+11	5.15956e+11	3.13025e+11	3.81106e+10
2025	3.9616e+11	5.79671e+11	3.513e+11	4.04695e+10
2116	3.85138e+11	5.36993e+11	3.12448e+11	3.9061e+10
2209	3.6494e+11	5.03924e+11	3.03119e+11	3.2998e+10
2304	3.65956e+11	5.38454e+11	3.00342e+11	3.29162e+10
2401	3.11628e+11	4.76796e+11	2.58282e+11	2.79771e+10
2500	3.98874e+11	5.1965e+11	2.99364e+11	3.2483e+10
2601	3.06977e+11	5.20759e+11	2.60472e+11	2.62958e+10
2704	3.17721e+11	4.99208e+11	2.58487e+11	2.52587e+10
2809	2.97292e+11	4.62253e+11	2.34332e+11	2.64133e+10
2916	2.94056e+11	4.32417e+11	2.14762e+11	2.3002e+10
3025	3.29653e+11	4.8547e+11	2.4033e+11	2.33247e+10
3136	2.67827e+11	4.48471e+11	2.09993e+11	2.26763e+10
3249	2.84273e+11	5.09806e+11	2.33438e+11	2.0889e+10
3364	2.6196e+11	4.78524e+11	2.02566e+11	1.86838e+10
3481	2.7712e+11	5.0038e+11	2.24113e+11	2.02131e+10
3600	2.25548e+11	4.1869e+11	1.71276e+11	1.84912e+10
3721	2.57589e+11	4.41699e+11	1.86307e+11	1.83302e+10
3844	2.28241e+11	4.92371e+11	1.94335e+11	1.74657e+10
3969	2.24711e+11	4.65994e+11	1.78472e+11	1.76675e+10
4096	2.29074e+11	4.16983e+11	1.65001e+11	1.58527e+10
4225	1.77599e+11	3.80176e+11	1.35839e+11	1.44667e+10
4356	2.11104e+11	4.01756e+11	1.55822e+11	1.5624e+10
4489	1.89264e+11	4.01975e+11	1.39717e+11	1.46079e+10
4624	2.13224e+11	4.73671e+11	1.54268e+11	1.39773e+10
4761	2.07537e+11	4.26845e+11	1.43943e+11	1.32909e+10
4900	1.78151e+11	4.21372e+11	1.26389e+11	1.3789e+10
5041	2.1069e+11	4.33998e+11	1.41642e+11	1.35009e+10
5184	1.49062e+11	3.71356e+11	1.02401e+11	1.10787e+10
5329	1.76404e+11	4.16434e+11	1.17582e+11	1.31633e+10
5476	1.51938e+11	4.42002e+11	1.18098e+11	1.13558e+10
5625	1.55851e+11	4.07792e+11	1.17102e+11	1.22699e+10
5776	1.76098e+11	4.27432e+11	1.13881e+11	1.10859e+10
5929	1.2351e+11	3.85414e+11	9.11793e+10	1.04566e+10
6084	1.48459e+11	4.1098e+11	1.08622e+11	1.11043e+10
6241	1.12261e+11	3.57516e+11	8.35121e+10	9.91023e+09
6400	1.30492e+11	3.96747e+11	9.39393e+10	1.07639e+10
6561	1.20092e+11	3.44558e+11	8.25748e+10	9.18571e+09
6724	1.1e+11	3.60986e+11	7.6786e+10	9.51196e+09
6889	1.23467e+11	4.1304e+11	8.595e+10	9.49151e+09
7056	1.08562e+11	3.85456e+11	7.69255e+10	9.57057e+09
7225	1.22305e+11	4.04822e+11	8.66991e+10	8.57102e+09
7396	1.01266e+11	3.63494e+11	7.19218e+10	8.69641e+09
7569	1.00511e+11	3.87049e+11	7.42774e+10	8.69951e+09
7744	1.0315e+11	4.44279e+11	7.57406e+10	8.57604e+09
7921	1.09134e+11	3.98064e+11	6.9127e+10	7.96321e+09
8100	1.09084e+11	4.021e+11	7.13035e+10	8.07889e+09
8281	9.28434e+10	4.0315e+11	6.27823e+10	7.68279e+09
8464	8.67671e+10	4.05696e+11	7.24957e+10	7.8359e+09
8649	8.30106e+10	3.85331e+11	6.06246e+10	7.37632e+09
8836	8.98298e+10	3.80986e+11	6.02208e+10	7.53868e+09
9025	7.35064e+10	3.90272e+11	5.74633e+10	7.0879e+09
9216	7.66753e+10	4.28385e+11	5.9532e+10	7.05144e+09
9409	7.80953e+10	3.8918e+11	5.96042e+10	6.9362e+09
9604	8.50276e+10	3.83245e+11	5.60444e+10	6.36177e+09
9801	7.37216e+10	3.85955e+11	5.36173e+10	6.88291e+09
10000	7.61267e+10	4.21244e+11	5.10052e+10	6.47738e+09
10201	7.41189e+10	3.56551e+11	4.6733e+10	6.87645e+09
10404	6.95881e+10	4.05746e+11	5.1272e+10	5.99071e+09
10609	7.63429e+10	3.72669e+11	4.85771e+10	5.97118e+09
10816	7.19241e+10	4.23766e+11	5.07734e+10	6.39489e+09
11025	7.25457e+10	4.46417e+11	5.2865e+10	5.94925e+09
11236	6.71717e+10	3.83293e+11	4.70438e+10	5.84609e+09
11449	7.04044e+10	3.73064e+11	4.77771e+10	5.81187e+09
11664	6.47586e+10	4.03857e+11	4.44653e+10	5.62757e+09
11881	6.55986e+10	4.4503e+11	4.9505e+10	5.66855e+09
12100	6.57306e+10	4.15347e+11	4.1824e+10	5.23645e+09
12321	5.97593e+10	4.56042e+11	4.60778e+10	5.73301e+09
12544	5.75597e+10	4.83483e+11	4.8131e+10	5.19602e+09
12769	5.34428e+10	4.45304e+11	4.3353e+10	5.3635e+09
12996	6.89309e+10	4.48441e+11	4.63758e+10	5.23401e+09
13225	5.69793e+10	4.60345e+11	4.29635e+10	4.9025e+09
13456	6.23075e+10	4.36182e+11	4.2102e+10	4.94052e+09
13689	6.20122e+10	4.55412e+11	4.26997e+10	5.02132e+09
13924	5.56818e+10	5.39229e+11	4.54373e+10	5.02823e+09
14161	5.70212e+10	4.83959e+11	4.31125e+10	4.79661e+09
14400	5.23867e+10	4.46768e+11	3.76123e+10	4.58627e+09
14641	6.21845e+10	4.75299e+11	4.02543e+10	4.66768e+09
14884	5.05132e+10	4.52454e+11	3.75299e+10	4.63932e+09
15129	5.60618e+10	5.08667e+11	4.01359e+10	4.36683e+09
15376	5.72268e+10	4.60288e+11	3.83743e+10	4.63551e+09
15625	4.91473e+10	4.46309e+11	3.63734e+10	4.44283e+09
15876	5.44307e+10	4.86188e+11	3.80502e+10	4.38231e+09
16129	4.7739e+10	4.88664e+11	3.46908e+10	4.11763e+09
16384	5.64597e+10	4.69935e+11	3.90285e+10	4.35111e+09
16641	4.52882e+10	4.62808e+11	3.23921e+10	4.16369e+09
16900	4.78279e+10	5.05113e+11	3.31643e+10	4.19018e+09
17161	4.67947e+10	4.94501e+11	3.34671e+10	4.08726e+09
17424	4.71559e+10	4.95315e+11	3.4435e+10	3.99175e+09
17689	4.55898e+10	4.57593e+11	3.09568e+10	4.00336e+09
17956	4.10191e+10	4.68296e+11	2.94224e+10	3.86496e+09
18225	4.18567e+10	4.97336e+11	3.49768e+10	3.94938e+09
18496	4.19293e+10	4.89883e+11	2.91507e+10	3.72096e+09
18769	4.31061e+10	5.60757e+11	3.28727e+10	3.87096e+09
19044	4.28524e+10	4.91595e+11	2.98565e+10	3.88586e+09
19321	4.20228e+10	4.90051e+11	3.0059e+10	3.59427e+09
19600	4.11253e+10	4.87763e+11	3.08667e+10	3.57656e+09
19881	4.36108e+10	4.88371e+11	2.99549e+10	3.63137e+09
20164	4.16657e+10	5.31086e+11	3.03363e+10	3.66935e+09
20449	3.84644e+10	5.56771e+11	3.22217e+10	3.68477e+09
20736	3.81689e+10	5.20068e+11	2.98587e+10	3.43313e+09
21025	3.50134e+10	5.66623e+11	2.86155e+10	3.35634e+09
21316	3.81436e+10	5.07384e+11	2.90278e+10	3.45457e+09
21609	3.99005e+10	5.11995e+11	2.8476e+10	3.46174e+09
21904	3.99388e+10	5.58178e+11	3.15024e+10	3.38898e+09
22201	4.15744e+10	5.20999e+11	2.79841e+10	3.25212e+09
22500	3.71285e+10	5.64722e+11	2.75971e+10	3.42786e+09
22801	3.95747e+10	5.52274e+11	2.6772e+10	3.20992e+09
23104	4.10791e+10	5.59642e+11	2.48586e+10	3.39104e+09
23409	3.74747e+10	5.58634e+11	2.75706e+10	3.08687e+09
23716	3.55116e+10	5.87047e+11	2.72132e+10	3.20931e+09
24025	3.83575e+10	5.77189e+11	2.65615e+10	3.27207e+09
24336	3.86919e+10	5.25645e+11	2.58385e+10	3.06951e+09
24649	3.7208e+10	5.35987e+11	2.66505e+10	3.05187e+09
24964	3.45659e+10	5.48822e+11	2.73103e+10	3.04404e+09
25281	3.41411e+10	5.90397e+11	2.5088e+10	3.11027e+09
25600	3.59028e+10	6.04735e+11	2.68257e+10	3.13379e+09
25921	3.43086e+10	5.76556e+11	2.45842e+10	2.90885e+09
26244	3.65899e+10	5.42775e+11	2.3536e+10	3.01534e+09
26569	3.80141e+10	5.92691e+11	2.6461e+10	2.86622e+09
26896	3.42067e+10	5.27303e+11	2.61186e+10	3.00725e+09
27225	3.87282e+10	6.28143e+11	2.69983e+10	2.85534e+09
27556	3.30449e+10	5.88728e+11	2.40164e+10	2.83539e+09
27889	3.3254e+10	6.04901e+11	2.59249e+10	2.93034e+09
28224	3.22337e+10	5.54057e+11	2.25668e+10	2.83743e+09
28561	3.57284e+10	5.93668e+11	2.48636e+10	2.76181e+09
28900	3.37796e+10	6.33765e+11	2.53856e+10	2.74245e+09
29241	3.48801e+10	6.00288e+11	2.31321e+10	2.76624e+09
29584	4.23458e+10	5.90675e+11	2.42462e+10	2.89353e+09
29929	3.55821e+10	5.97484e+11	2.36506e+10	2.6352e+09
30276	3.87525e+10	6.28613e+11	2.36727e+10	2.71724e+09
30625	3.07159e+10	6.08077e+11	2.18685e+10	2.73723e+09
30976	3.19678e+10	6.51619e+11	2.25563e+10	2.64226e+09
31329	2.99795e+10	6.05482e+11	2.30946e+10	2.72062e+09
31684	3.01491e+10	6.50637e+11	2.38829e+10	2.56184e+09
32041	3.00896e+10	6.27094e+11	2.20456e+10	2.62918e+09
32400	3.1565e+10	6.48812e+11	2.31373e+10	2.5467e+09
32761	3.20546e+10	7.03637e+11	2.43677e+10	2.63221e+09
33124	2.96875e+10	6.31027e+11	2.00469e+10	2.56335e+09
33489	2.93637e+10	6.47692e+11	2.39497e+10	2.52693e+09
33856	2.96769e+10	6.50149e+11	2.21616e+10	2.55612e+09
34225	3.20994e+10	6.35566e+11	2.1911e+10	2.58336e+09
34596	3.19492e+10	6.76449e+11	2.27104e+10	2.50556e+09
34969	2.71481e+10	6.67097e+11	2.15636e+10	2.45167e+09
35344	3.24845e+10	6.57423e+11	2.10907e+10	2.44462e+09
35721	3.19187e+10	6.73129e+11	2.04951e+10	2.48e+09
36100	2.93269e+10	6.38979e+11	2.042e+10	2.51407e+09
36481	2.74629e+10	6.47732e+11	1.9135e+10	2.35414e+09
36864	3.09077e+10	6.56081e+11	2.19754e+10	2.44241e+09
37249	2.62968e+10	6.63968e+11	2.17154e+10	2.42796e+09
37636	2.78766e+10	6.35651e+11	2.05757e+10	2.38179e+09
38025	2.95038e+10	6.99198e+11	2.01775e+10	2.37821e+09
38416	2.8224e+10	7.25414e+11	2.08074e+10	2.35258e+09
38809	2.90867e+10	6.50286e+11	1.96362e+10	2.33865e+09
39204	2.89374e+10	6.796e+11	1.97569e+10	2.40496e+09
39601	2.76793e+10	7.35618e+11	2.1526e+10	2.28909e+09
40000	2.31507e+10	6.87836e+11	1.92406e+10	2.38078e+09
40401	2.6486e+10	6.31332e+11	2.00583e+10	2.36491e+09
40804	2.68511e+10	6.45198e+11	1.90398e+10	2.269e+09
41209	2.88995e+10	7.17879e+11	2.01185e+10	2.32471e+09
41616	2.76744e+10	7.13686e+11	2.02479e+10	2.24908e+09
42025	2.62609e+10	7.25738e+11	2.00489e+10	2.35249e+09
42436	2.6621e+10	7.00271e+11	2.10234e+10	2.25749e+09
42849	2.43548e+10	7.46276e+11	1.91087e+10	2.29624e+09
43264	2.36207e+10	6.75952e+11	1.91937e+10	2.19428e+09
43681	2.43874e+10	7.40995e+11	1.9519e+10	2.22352e+09
44100	2.56273e+10	7.01554e+11	1.90275e+10	2.31885e+09
44521	2.50552e+10	7.32985e+11	1.84782e+10	2.23327e+09
44944	2.67393e+10	7.59847e+11	1.92364e+10	2.19459e+09
45369	2.67778e+10	7.8856e+11	1.89422e+10	2.24128e+09
45796	2.42406e+10	7.3624e+11	1.87985e+10	2.15394e+09
46225	2.60535e+10	7.67038e+11	2.02388e+10	2.30601e+09
46656	2.42823e+10	7.64857e+11	1.91761e+10	2.13025e+09
47089	2.28609e+10	7.63068e+11	1.94356e+10	2.16358e+09
47524	2.59227e+10	7.07127e+11	1.88116e+10	2.27351e+09
47961	2.33945e+10	7.27603e+11	1.78594e+10	2.08243e+09
48400	2.56191e+10	7.33753e+11	1.81301e+10	2.21221e+09
48841	2.58203e+10	7.8399e+11	1.89634e+10	2.11781e+09
49284	2.33424e+10	8.38717e+11	1.98975e+10	2.15507e+09
49729	2.37949e+10	7.65923e+11	1.84998e+10	2.21218e+09
50176	2.38466e+10	7.73734e+11	1.83403e+10	2.1697e+09
50625	2.44108e+10	7.21168e+11	1.74084e+10	2.10033e+09
51076	2.37456e+10	8.00701e+11	1.89081e+10	2.11537e+09
51529	2.62109e+10	7.55495e+11	1.8025e+10	2.13073e+09
51984	2.42087e+10	7.7732e+11	1.87561e+10	2.12845e+09
52441	2.38021e+10	8.16112e+11	2.00921e+10	2.12489e+09
52900	2.53123e+10	7.82508e+11	1.88512e+10	2.11152e+09
53361	2.41176e+10	8.1808e+11	1.92121e+10	2.10158e+09
53824	2.36759e+10	8.02698e+11	1.9955e+10	2.14114e+09
54289	2.27392e+10	7.3749e+11	1.8035e+10	2.06352e+09
54756	2.27222e+10	8.12965e+11	1.90568e+10	2.11027e+09
55225	2.30382e+10	8.46861e+11	1.97425e+10	2.12551e+09
55696	2.40193e+10	8.09332e+11	1.85674e+10	2.11416e+09
56169	2.28973e+10	8.00577e+11	1.86887e+10	2.10599e+09
56644	2.25286e+10	8.16535e+11	1.83945e+10	2.0412e+09
57121	2.63855e+10	8.80378e+11	1.90952e+10	2.11473e+09
57600	2.45568e+10	7.94844e+11	1.87362e+10	2.11246e+09
58081	2.33119e+10	8.38358e+11	1.78381e+10	2.0551e+09
58564	2.76451e+10	8.69864e+11	1.97649e+10	2.12625e+09
59049	2.46879e+10	8.6288e+11	1.82479e+10	2.07807e+09
59536	2.47878e+10	8.87195e+11	1.89848e+10	2.0166e+09
60025	2.45801e+10	8.57209e+11	1.79126e+10	2.07648e+09
60516	2.43343e+10	8.57807e+11	1.86332e+10	2.03839e+09
61009	2.70608e+10	8.29591e+11	1.8392e+10	2.09686e+09
61504	2.60608e+10	8.34629e+11	1.81906e+10	2.08439e+09
62001	2.4983e+10	8.01747e+11	1.80628e+10	2.09293e+09
62500	2.35927e+10	8.30227e+11	1.82783e+10	2.01674e+09
63001	2.51358e+10	8.84226e+11	1.84969e+10	2.06806e+09
63504	2.46405e+10	8.81771e+11	1.85976e+10	2.05416e+09
64009	2.71931e+10	8.49753e+11	1.84297e+10	2.10784e+09
64516	2.54555e+10	8.41339e+11	1.77936e+10	2.06773e+09
65025	2.57718e+10	8.71618e+11	1.87307e+10	2.02234e+09
65536	2.25166e+10	8.17355e+11	1.62806e+10	1.10686e+09
