# Supplementary material for: Denoising and iterative phase recovery reveal low-occupancy populations in protein crystals
Source: Commun Biol. 2025 Nov 24;8:1649. doi: 10.1038/s42003-025-09031-6 (PMC12644873; doi:10.1038/s42003-025-09031-6)
Supplement: Supplementary file 5 — Supplementary Data 2 [file 42003_2025_9031_MOESM5_ESM.csv]

tv_weight	negentropy
1e-08	-7.496946219864853e-05
0.0010101109090909091	8.259573792468444e-05
0.0020202118181818184	0.0026504390872572614
0.0030303127272727276	0.008644914950609817
0.004040413636363637	0.01973746737454629
0.005050514545454546	0.03603653020173336
0.006060615454545455	0.053466080550984785
0.007070716363636364	0.06442169578093981
0.008080817272727274	0.06399541487895899
0.009090918181818184	0.05441645102077164
0.010101019090909092	0.04179714927664069
0.01111112	0.030570517534835417
0.01212122090909091	0.02204847677604782
0.01313132181818182	0.015877371297724707
0.014141422727272729	0.011514103848521806
0.015151523636363637	0.00842157448284997
0.01616162454545455	0.006280002084775305
0.01717172545454546	0.004790421892646002
0.01818182636363637	0.003774057445198764
0.019191927272727276	0.0030968558669135504
0.020202028181818186	0.0026159661659947986
0.021212129090909096	0.0022895971560545902
0.022222230000000003	0.0020861935842200197
0.023232330909090913	0.0019417691707666052
0.024242431818181823	0.0018315158691075695
0.025252532727272733	0.001719313015040136
0.026262633636363643	0.0016266639233650793
0.02727273454545455	0.001570912710392669
0.02828283545454546	0.0015221666062466
0.02929293636363637	0.0015098117132508193
0.030303037272727276	0.001480234449514839
0.03131313818181819	0.0014730972696295197
0.032323239090909096	0.0014431882554655218
0.03333334	0.0013913983368603056
0.034343440909090917	0.001362894980116991
0.03535354181818182	0.0013296488024874265
0.03636364272727274	0.0012905135108542964
0.03737374363636364	0.0012541089480668788
0.03838384454545455	0.001217086831569958
0.03939394545454546	0.0011912896761208103
0.04040404636363637	0.0011702179191921402
0.04141414727272728	0.0011359260366932133
0.04242424818181819	0.0011209204613091828
0.0434343490909091	0.0011071652332610427
0.04444445	0.0010976994436058263
0.04545455090909092	0.0010722686119919445
0.046464651818181824	0.0010678061232693992
0.04747475272727274	0.0010585497048065662
0.048484853636363644	0.001050553716021696
0.04949495454545455	0.0010444983181763234
0.050505055454545464	0.0010347094758680342
0.05151515636363637	0.0010253778112794265
0.052525257272727284	0.0010136695127043183
0.05353535818181819	0.0010152931047855418
0.0545454590909091	0.0010144769446300828
0.05555556000000001	0.0010083438677357393
0.05656566090909092	0.000997559707287543
0.057575761818181824	0.0009840613109544094
0.05858586272727274	0.0009721030281300003
0.059595963636363644	0.0009601495806350613
0.06060606454545455	0.000951133193075826
0.061616165454545464	0.0009449613094165699
0.06262626636363637	0.0009441918142432115
0.06363636727272727	0.000943392990424563
0.06464646818181818	0.0009375104586482053
0.0656565690909091	0.0009328195881446177
0.06666667	0.0009277083837222477
0.06767677090909091	0.0009212018084587825
0.06868687181818182	0.0009219995537055325
0.06969697272727272	0.0009182104357607912
0.07070707363636364	0.0009112168504721296
0.07171717454545455	0.0009091070698996617
0.07272727545454546	0.0009129725932393029
0.07373737636363636	0.0009136315361715219
0.07474747727272728	0.0009095288586742356
0.07575757818181819	0.0009071181760873515
0.07676767909090909	0.0009047115603646461
0.07777778	0.0009021763871563948
0.07878788090909092	0.0008984879389020151
0.07979798181818182	0.0008956390770347156
0.08080808272727273	0.0008885006073242607
0.08181818363636364	0.0008863108882337656
0.08282828454545454	0.0008847613971063595
0.08383838545454546	0.0008800878868377993
0.08484848636363637	0.0008849229047340756
0.08585858727272727	0.0008824006528680428
0.08686868818181818	0.0008824214035261235
0.0878787890909091	0.0008771090420456318
0.08888889	0.000876332145357317
0.08989899090909091	0.0008760614947682654
0.09090909181818183	0.0008704581999614547
0.09191919272727274	0.0008707498012938686
0.09292929363636364	0.000862612281705033
0.09393939454545455	0.0008580618708950993
0.09494949545454547	0.0008563454523446978
0.09595959636363637	0.0008578841024151629
0.09696969727272728	0.0008526642052890665
0.09797979818181819	0.0008529985065042212
0.09898989909090909	0.0008530438305287547
0.1	0.0008519727507589892
