# Supplementary material for: Denoising and iterative phase recovery reveal low-occupancy populations in protein crystals
Source: Commun Biol. 2025 Nov 24;8:1649. doi: 10.1038/s42003-025-09031-6 (PMC12644873; doi:10.1038/s42003-025-09031-6)
Supplement: Supplementary file 6 — Supplementary Data 3 [file 42003_2025_9031_MOESM6_ESM.csv]

iteration	negentropy_after_tv	average_phase_change
1	0.0034282207	0.8368868828
2	0.0073149204	0.4039629996
3	0.0108530521	0.2303874493
4	0.0138707161	0.1470156759
5	0.0163571835	0.1011401489
6	0.0184087753	0.0732557774
7	0.0201041698	0.0550255999
8	0.0215110779	0.0425037853
9	0.0226743221	0.0335815325
10	0.0236573219	0.027036652
11	0.0244863033	0.0221085418
12	0.0251805782	0.0183177739
13	0.025769949	0.015349579
14	0.0262880325	0.012994118
15	0.026724577	0.011098383
16	0.0270988941	0.0095548611
17	0.0274195671	0.0082859444
18	0.0277211666	0.0072346246
19	0.0279798508	0.0063543515
20	0.0282018185	0.0056121
21	0.0284020901	0.0049822135
22	0.0285742283	0.0044445256
23	0.0287263393	0.0039829612
24	0.0288629532	0.0035843535
25	0.0289857388	0.0032387041
26	0.0290956497	0.0029373975
27	0.0291874409	0.0026737973
28	0.0292720795	0.0024423359
29	0.0293529034	0.002237869
30	0.0294229984	0.0020571977
31	0.0294830799	0.0018966006
32	0.0295450687	0.0017535022
33	0.0295984745	0.0016256627
34	0.0296564102	0.0015109269
35	0.0297055244	0.0014077444
36	0.0297453403	0.0013146171
37	0.0297861099	0.0012304008
38	0.0298244953	0.0011540181
39	0.0298552513	0.0010845441
40	0.029882431	0.0010209588
41	0.0299124718	0.000962791
