# Supplementary material for: Denoising and iterative phase recovery reveal low-occupancy populations in protein crystals
Source: Commun Biol. 2025 Nov 24;8:1649. doi: 10.1038/s42003-025-09031-6 (PMC12644873; doi:10.1038/s42003-025-09031-6)
Supplement: Supplementary file 7 — Supplementary Data 4 [file 42003_2025_9031_MOESM7_ESM.csv]

Occupancy	Rworks	RFrees
0	0.2278	0.2482
0.020408163	0.2309	0.2494
0.040816327	0.2281	0.2459
0.061224489795918366	0.2253	0.2426
0.081632653	0.2228	0.2392
0.1020408163265306	0.2204	0.2362
0.12244897959183673	0.2182	0.2332
0.14285714285714285	0.2164	0.2308
0.16326530612244897	0.2147	0.2281
0.18367346938775508	0.2133	0.2258
0.2040816326530612	0.2122	0.2241
0.22448979591836732	0.2114	0.2225
0.24489795918367346	0.211	0.2216
0.26530612244897955	0.2112	0.2209
0.2857142857142857	0.2117	0.221
0.3061224489795918	0.2127	0.2217
0.32653061224489793	0.2144	0.2228
0.3469387755102041	0.2162	0.2239
0.36734693877551017	0.2184	0.2254
0.3877551020408163	0.2211	0.2277
0.4081632653061224	0.2241	0.2303
0.42857142857142855	0.2277	0.2332
0.44897959183673464	0.2319	0.2369
0.4693877551020408	0.2362	0.2405
0.4897959183673469	0.2408	0.2445
0.5102040816326531	0.2458	0.2488
0.5306122448979591	0.2512	0.2535
0.5510204081632653	0.2568	0.2582
0.5714285714285714	0.2626	0.2631
0.5918367346938775	0.2688	0.2687
0.6122448979591836	0.2751	0.2746
0.6326530612244897	0.2816	0.2805
0.6530612244897959	0.2882	0.2865
0.673469388	0.295	0.2927
0.6938775510204082	0.3018	0.2992
0.7142857142857142	0.3087	0.3059
0.7346938775510203	0.3156	0.3124
0.7551020408163265	0.326	0.3221
0.7755102040816326	0.3328	0.3284
0.7959183673469387	0.3396	0.3349
0.8163265306122448	0.3464	0.3413
0.836734694	0.353	0.3475
0.8571428571428571	0.3596	0.3536
0.8775510204081632	0.366	0.3598
0.8979591836734693	0.3723	0.3659
0.9183673469387754	0.3785	0.372
0.9387755102040816	0.3846	0.3777
0.9591836734693877	0.3905	0.3833
0.9795918367346939	0.3963	0.389
1	0.3973	0.393
